# Supplementary material for: Influence of Air Flow on Luminescence Quenching in Polymer Films towards Explosives Detection Using Drones
Source: Polymers (Basel). 2022 Jan 25;14(3):483. doi: 10.3390/polym14030483 (PMC8839006; doi:10.3390/polym14030483)
Supplement: Supplementary file 1 [file polymers-14-00483-s001.zip]

Archive with 1 entries (1 files):
- polymers-1566535-supplementary.pdf
